# Supplementary material for: Stimulus salience determines defensive behaviors elicited by aversively conditioned serial compound auditory stimuli
Source: eLife. 2020 Mar 27;9:e53803. doi: 10.7554/eLife.53803 (PMC7190350; doi:10.7554/eLife.53803)
Supplement: Figure 1—figure supplement 1—source data 2. [file elife-53803-fig1-figsupp1-data2.xlsx]

## Sheet: Statistics
Figure 1–figure supplement 1 Source Data 2
Figure panel	Group Size	Statistical test	Comparison	Significant comparisons	P-value
1S1E	Paired Group, n=8; Gap Group, n=7	2-Way Repeated Measures ANOVA with Group and Stimulus as factors	BL to Tone % freezing in a novel context	Main Effect of Stimulus (F(1,13) = 19.98)	p<0.001
1S1E	Paired Group, n=8; Gap Group, n=7	2-Way Repeated Measures ANOVA with Group and Stimulus as factors	BL to Tone % freezing in a novel context	Stimulus X Group Interaction (F(1,13) = 5.492)	p<0.05
1S1E	Paired Group, n=8; Gap Group, n=7	2-Way Repeated Measures ANOVA with Group and Stimulus as factors	BL to Tone % freezing, Gap	Sidak's test, Gap	p>0.05
1S1E	Paired Group, n=8; Gap Group, n=7	2-Way Repeated Measures ANOVA with Group and Stimulus as factors	BL to Tone % freezing, Paired	Sidak's test, Paired	p<0.001
